# Supplementary material for: Hymenoptera Allergy Diagnosis through Their Presence on Human Food
Source: Toxins (Basel). 2023 Dec 1;15(12):680. doi: 10.3390/toxins15120680 (PMC10748280; doi:10.3390/toxins15120680)
Supplement: Supplementary file 1 [file toxins-15-00680-s001.zip]

Archive with 1 entries (1 files):
- toxins-2687400-supplementary.pdf
